# Supplementary material for: Suicide among Cancer Patients: Current Knowledge and Directions for Observational Research
Source: J Clin Med. 2023 Oct 16;12(20):6563. doi: 10.3390/jcm12206563 (PMC10607431; doi:10.3390/jcm12206563)
Supplement: Supplementary file 1 [file jcm-12-06563-s001.zip]

Archive with 1 entries (1 files):
- jcm-2623578-supplementary.pdf
